# Supplementary material for: The effect of isohydric hemodialysis on the binding and removal of uremic retention solutes
Source: PLoS One. 2018 Feb 22;13(2):e0192770. doi: 10.1371/journal.pone.0192770 (PMC5823377; doi:10.1371/journal.pone.0192770)
Supplement: S1 File — (XLSX) [file pone.0192770.s001.xlsx]

## Sheet: Subject Data
Solute	Dialysis	Subject	Time(Min)	PlasmaTotalConcentration(μM)	PlasmaFreeConcentration(μM)	BoundFraction	FreeFraction	pH	Bicarbonate	DialysateConcentration(μM)
HippuricAcid	Control	A	0	153.795	100.55	0.346208	0.653792	7.393	23.9	#N/A
HippuricAcid	Control	A	45	99.746	52.554	0.473122	0.526878	7.442	27.8	#N/A
HippuricAcid	Control	A	90	73.726	39.267	0.467393	0.532607	7.458	29.3	11.455
HippuricAcid	Control	A	135	60.48	28.067	0.535929	0.464071	7.471	29.9	#N/A
HippuricAcid	Control	A	180	47.434	23.389	0.506915	0.493085	7.457	29.4	6.781
HippuricAcid	Isohydric	A	0	241.968	170.703	0.294522	0.705478	7.388	25.8	#N/A
HippuricAcid	Isohydric	A	45	146.564	87.926	0.400085	0.599915	7.302	18.6	#N/A
HippuricAcid	Isohydric	A	90	102.712	57.861	0.436668	0.563332	7.341	22.1	1.463
HippuricAcid	Isohydric	A	135	80.051	42.001	0.475322	0.524678	7.449	28.8	#N/A
HippuricAcid	Isohydric	A	180	61.951	31.384	0.493406	0.506594	7.455	30.6	10.756
HippuricAcid	Control	B	0	101.456	48.957	0.517456	0.482544	7.426	25.4	#N/A
HippuricAcid	Control	B	45	59.748	27.386	0.541642	0.458358	7.493	26.7	#N/A
HippuricAcid	Control	B	90	39.02	14.917	0.617709	0.382291	7.47	28.9	6.144
HippuricAcid	Control	B	135	28.988	10.771	0.628432	0.371568	7.475	28.8	#N/A
HippuricAcid	Control	B	180	23.867	7.659	0.679097	0.320903	7.483	29.9	2.695
HippuricAcid	Isohydric	B	0	133.889	72.467	0.458753	0.541247	7.403	26	#N/A
HippuricAcid	Isohydric	B	45	79.459	36.945	0.535043	0.464957	7.378	22.6	#N/A
HippuricAcid	Isohydric	B	90	47.079	20.131	0.5724	0.4276	7.351	22	8.575
HippuricAcid	Isohydric	B	135	37.346	14.141	0.621352	0.378648	7.462	27.6	#N/A
HippuricAcid	Isohydric	B	180	30.946	10.62	0.656822	0.343178	7.497	30.3	4.953
HippuricAcid	Control	D	0	393.518	252.174	0.359181	0.640819	7.377	24.1	#N/A
HippuricAcid	Control	D	45	258.314	137.817	0.466475	0.533525	7.438	29.4	#N/A
HippuricAcid	Control	D	90	183.263	94.088	0.486596	0.513404	7.461	29.6	40.053
HippuricAcid	Control	D	135	135.112	67.052	0.50373	0.49627	7.454	28.8	#N/A
HippuricAcid	Control	D	180	106.399	45.574	0.571669	0.428331	7.475	30.5	19.399
HippuricAcid	Isohydric	D	0	448.355	315.392	0.296557	0.703443	7.406	26.5	#N/A
HippuricAcid	Isohydric	D	45	210.444	131.516	0.375055	0.624945	7.389	24.1	#N/A
HippuricAcid	Isohydric	D	90	162.43	84.075	0.482392	0.517608	7.383	23.9	40.302
HippuricAcid	Isohydric	D	135	137.865	62.645	0.545606	0.454394	7.452	28	#N/A
HippuricAcid	Isohydric	D	180	88.868	39.505	0.555464	0.444536	7.458	30.7	19.668
HippuricAcid	Control	E	0	139.728	80.271	0.42552	0.57448	7.412	26.4	#N/A
HippuricAcid	Control	E	45	81.776	39.234	0.520226	0.479774	7.474	29.3	#N/A
HippuricAcid	Control	E	90	52.145	26.992	0.482366	0.517634	7.509	31.4	8.604
HippuricAcid	Control	E	135	40.902	17.622	0.569165	0.430835	7.489	31.5	#N/A
HippuricAcid	Isohydric	E	0	144.402	79.289	0.450915	0.549085	7.395	26.5	#N/A
HippuricAcid	Isohydric	E	45	91.066	45.853	0.496486	0.503514	7.382	24.9	#N/A
HippuricAcid	Isohydric	E	90	68.415	30.714	0.551063	0.448937	7.405	23.4	12.026
HippuricAcid	Isohydric	E	135	47.706	21.301	0.553494	0.446506	7.479	28.9	#N/A
HippuricAcid	Isohydric	E	180	38.053	16.031	0.578719	0.421281	7.488	29.1	7.484
HippuricAcid	Control	F	0	454.349	274.706	0.395385	0.604615	7.448	23.1	#N/A
HippuricAcid	Control	F	45	309.058	167.596	0.45772	0.54228	7.469	26.1	#N/A
HippuricAcid	Control	F	90	236.233	114.554	0.51508	0.48492	7.517	26.5	39.27
HippuricAcid	Control	F	135	182.855	83.508	0.54331	0.45669	7.508	30.3	#N/A
HippuricAcid	Control	F	180	142.142	60.943	0.571253	0.428747	7.524	30.7	18.707
HippuricAcid	Isohydric	F	0	458.094	297.637	0.350271	0.649729	7.419	22.5	#N/A
HippuricAcid	Isohydric	F	45	292.179	165.637	0.433098	0.566902	7.394	21.3	#N/A
HippuricAcid	Isohydric	F	90	218.571	114.841	0.474583	0.525417	7.412	21.3	14.673
HippuricAcid	Isohydric	F	135	178.499	83.34	0.533107	0.466893	7.485	26.5	#N/A
HippuricAcid	Isohydric	F	180	139.642	59.516	0.573796	0.426204	7.507	28.6	12.805
HippuricAcid	Isohydric	G	0	506.502	352.367	0.304313	0.695687	7.37	23.8	#N/A
HippuricAcid	Isohydric	G	45	339.472	193.384	0.430339	0.569661	7.37	23.8	#N/A
HippuricAcid	Isohydric	G	90	251.073	127.315	0.492916	0.507084	7.362	22.8	46.973
HippuricAcid	Isohydric	G	135	189.768	85.527	0.549308	0.450692	7.432	28.7	#N/A
HippuricAcid	Isohydric	G	180	143.725	60.674	0.577847	0.422153	7.468	28.4	16.621
HippuricAcid	Control	H	0	209.512	105.456	0.496659	0.503341	7.384	23.1	#N/A
HippuricAcid	Control	H	45	115.028	48.194	0.581024	0.418976	7.479	28.2	#N/A
HippuricAcid	Control	H	90	76.568	30.875	0.596764	0.403236	7.515	31.4	12.105
HippuricAcid	Control	H	135	53.946	17.591	0.673915	0.326085	7.557	32.1	#N/A
HippuricAcid	Control	H	180	40.746	12.948	0.682226	0.317774	7.553	33.8	4.613
HippuricAcid	Isohydric	H	0	243.516	114.92	0.52808	0.47192	7.357	21	#N/A
HippuricAcid	Isohydric	H	45	146.387	60.079	0.589588	0.410412	7.35	22.8	#N/A
HippuricAcid	Isohydric	H	90	91.212	37.317	0.590876	0.409124	7.389	22.7	17.042
HippuricAcid	Isohydric	H	135	62.117	21.484	0.654137	0.345863	7.472	29.3	#N/A
HippuricAcid	Isohydric	H	180	42.408	13.137	0.690224	0.309776	7.503	30.8	6.125
HippuricAcid	Control	I	0	34.581	23.312	0.325873	0.674127	7.407	23.2	#N/A
HippuricAcid	Control	I	45	20.578	10.778	0.476237	0.523763	7.492	25.2	#N/A
HippuricAcid	Control	I	90	15.766	6.373	0.595776	0.404224	7.517	29.8	1.974
HippuricAcid	Control	I	135	12.164	6.486	0.466787	0.533213	7.544	29.5	#N/A
HippuricAcid	Control	I	180	9.816	3.256	0.668297	0.331703	7.526	30.8	1.097
HippuricAcid	Isohydric	I	0	68.473	42.52	0.379025	0.620975	7.424	24.1	#N/A
HippuricAcid	Isohydric	I	45	44.116	28.897	0.344977	0.655023	7.377	21.8	#N/A
HippuricAcid	Isohydric	I	90	33.323	15.756	0.527173	0.472827	7.392	20.4	2.429
HippuricAcid	Isohydric	I	135	27.755	11.947	0.569555	0.430445	7.475	24.5	#N/A
HippuricAcid	Isohydric	I	180	20.842	7.73	0.629114	0.370886	7.474	26.1	1.958
Indole3AceticAcid	Control	A	0	7.384	4.122	0.441766	0.558234	7.393	23.9	#N/A
Indole3AceticAcid	Control	A	45	6.33	2.511	0.603318	0.396682	7.442	27.8	#N/A
Indole3AceticAcid	Control	A	90	5.687	2.043	0.64076	0.35924	7.458	29.3	0.554
Indole3AceticAcid	Control	A	135	5.211	1.589	0.695068	0.304932	7.471	29.9	#N/A
Indole3AceticAcid	Control	A	180	4.424	1.414	0.68038	0.31962	7.457	29.4	0.369
Indole3AceticAcid	Isohydric	A	0	6.935	3.529	0.491132	0.508868	7.388	25.8	#N/A
Indole3AceticAcid	Isohydric	A	45	5.825	1.87	0.67897	0.32103	7.302	18.6	#N/A
Indole3AceticAcid	Isohydric	A	90	4.856	1.378	0.716227	0.283773	7.341	22.1	0.66
Indole3AceticAcid	Isohydric	A	135	4.655	1.238	0.734049	0.265951	7.449	28.8	#N/A
Indole3AceticAcid	Isohydric	A	180	4.157	1.069	0.742843	0.257157	7.455	30.6	0.406
Indole3AceticAcid	Control	B	0	21.214	4.789	0.774253	0.225747	7.426	25.4	#N/A
Indole3AceticAcid	Control	B	45	16.446	7.94	0.517208	0.482792	7.493	26.7	#N/A
Indole3AceticAcid	Control	B	90	13.329	5.01	0.624128	0.375872	7.47	28.9	0.92
Indole3AceticAcid	Control	B	135	11.466	3.746	0.673295	0.326705	7.475	28.8	#N/A
Indole3AceticAcid	Control	B	180	9.307	2.077	0.776835	0.223165	7.483	29.9	0.559
Indole3AceticAcid	Isohydric	B	0	19.339	8.251	0.573349	0.426651	7.403	26	#N/A
Indole3AceticAcid	Isohydric	B	45	15.464	8.078	0.477625	0.522375	7.378	22.6	#N/A
Indole3AceticAcid	Isohydric	B	90	13.092	3.528	0.730522	0.269478	7.351	22	0.926
Indole3AceticAcid	Isohydric	B	135	11.214	2.114	0.811486	0.188514	7.462	27.6	#N/A
Indole3AceticAcid	Isohydric	B	180	9.84	1.523	0.845224	0.154776	7.497	30.3	0.64
Indole3AceticAcid	Control	D	0	3.895	2.905	0.254172	0.745828	7.377	24.1	#N/A
Indole3AceticAcid	Control	D	45	3.138	2.125	0.322817	0.677183	7.438	29.4	#N/A
Indole3AceticAcid	Control	D	90	3.113	1.279	0.589142	0.410858	7.461	29.6	0.46
Indole3AceticAcid	Control	D	135	2.625	0.797	0.696381	0.303619	7.454	28.8	#N/A
Indole3AceticAcid	Control	D	180	2.931	0.65	0.778233	0.221767	7.475	30.5	0.244
Indole3AceticAcid	Isohydric	D	0	4.309	2.183	0.493386	0.506614	7.406	26.5	#N/A
Indole3AceticAcid	Isohydric	D	45	3.113	1.29	0.585609	0.414391	7.389	24.1	#N/A
Indole3AceticAcid	Isohydric	D	90	2.795	0.87	0.68873	0.31127	7.383	23.9	0.418
Indole3AceticAcid	Isohydric	D	135	2.918	0.758	0.740233	0.259767	7.452	28	#N/A
Indole3AceticAcid	Isohydric	D	180	2.65	0.634	0.760755	0.239245	7.458	30.7	0.257
Indole3AceticAcid	Control	E	0	5.97	4.038	0.323618	0.676382	7.412	26.4	#N/A
Indole3AceticAcid	Control	E	45	4.497	2.433	0.458973	0.541027	7.474	29.3	#N/A
Indole3AceticAcid	Control	E	90	3.011	1.729	0.425772	0.574228	7.509	31.4	0.405
Indole3AceticAcid	Control	E	135	2.844	1.15	0.59564	0.40436	7.489	31.5	#N/A
Indole3AceticAcid	Isohydric	E	0	6.219	2.821	0.54639	0.45361	7.395	26.5	#N/A
Indole3AceticAcid	Isohydric	E	45	4.789	1.787	0.626853	0.373147	7.382	24.9	#N/A
Indole3AceticAcid	Isohydric	E	90	4.155	1.404	0.662094	0.337906	7.405	23.4	0.399
Indole3AceticAcid	Isohydric	E	135	3.123	1.199	0.616074	0.383926	7.479	28.9	#N/A
Indole3AceticAcid	Isohydric	E	180	2.923	0.741	0.746493	0.253507	7.488	29.1	0.246
Indole3AceticAcid	Control	F	0	9.394	3.782	0.597403	0.402597	7.448	23.1	#N/A
Indole3AceticAcid	Control	F	45	7.063	4.599	0.34886	0.65114	7.469	26.1	#N/A
Indole3AceticAcid	Control	F	90	6.672	2.195	0.671013	0.328987	7.517	26.5	0.704
Indole3AceticAcid	Control	F	135	5.943	1.555	0.738348	0.261652	7.508	30.3	#N/A
Indole3AceticAcid	Control	F	180	5.298	1.197	0.774066	0.225934	7.524	30.7	0.342
Indole3AceticAcid	Isohydric	F	0	9.074	5.41	0.403791	0.596209	7.419	22.5	#N/A
Indole3AceticAcid	Isohydric	F	45	7.797	3.034	0.610876	0.389124	7.394	21.3	#N/A
Indole3AceticAcid	Isohydric	F	90	6.714	2.569	0.617367	0.382633	7.412	21.3	0.595
Indole3AceticAcid	Isohydric	F	135	6.339	1.971	0.689068	0.310932	7.485	26.5	#N/A
Indole3AceticAcid	Isohydric	F	180	5.627	1.375	0.755642	0.244358	7.507	28.6	0.4
Indole3AceticAcid	Isohydric	G	0	10.119	7.479	0.260895	0.739105	7.37	23.8	#N/A
Indole3AceticAcid	Isohydric	G	45	8.659	6.152	0.289525	0.710475	7.37	23.8	#N/A
Indole3AceticAcid	Isohydric	G	90	7.939	3.663	0.538607	0.461393	7.362	22.8	0.854
Indole3AceticAcid	Isohydric	G	135	7.4	2.876	0.611351	0.388649	7.432	28.7	#N/A
Indole3AceticAcid	Isohydric	G	180	6.404	1.853	0.71065	0.28935	7.468	28.4	0.539
Indole3AceticAcid	Control	H	0	3.604	1.021	0.716704	0.283296	7.384	23.1	#N/A
Indole3AceticAcid	Control	H	45	3.03	0.623	0.794389	0.205611	7.479	28.2	#N/A
Indole3AceticAcid	Control	H	90	2.503	0.534	0.786656	0.213344	7.515	31.4	0.147
Indole3AceticAcid	Control	H	135	1.914	0.455	0.762278	0.237722	7.557	32.1	#N/A
Indole3AceticAcid	Control	H	180	1.442	0.431	0.70111	0.29889	7.553	33.8	0.078
Indole3AceticAcid	Isohydric	H	0	4.977	1.119	0.775166	0.224834	7.357	21	#N/A
Indole3AceticAcid	Isohydric	H	45	4.416	0.658	0.850996	0.149004	7.35	22.8	#N/A
Indole3AceticAcid	Isohydric	H	90	3.63	0.507	0.860331	0.139669	7.389	22.7	0.191
Indole3AceticAcid	Isohydric	H	135	2.989	0.536	0.820676	0.179324	7.472	29.3	#N/A
Indole3AceticAcid	Isohydric	H	180	2.011	0.515	0.743909	0.256091	7.503	30.8	0.153
Indole3AceticAcid	Control	I	0	2.847	1.112	0.609413	0.390587	7.407	23.2	#N/A
Indole3AceticAcid	Control	I	45	2.207	0.859	0.610784	0.389216	7.492	25.2	#N/A
Indole3AceticAcid	Control	I	90	1.873	0.884	0.52803	0.47197	7.517	29.8	0.095
Indole3AceticAcid	Control	I	135	1.148	0.771	0.328397	0.671603	7.544	29.5	#N/A
Indole3AceticAcid	Control	I	180	0.853	0.372	0.563892	0.436108	7.526	30.8	0.064
Indole3AceticAcid	Isohydric	I	0	2.533	1.653	0.347414	0.652586	7.424	24.1	#N/A
Indole3AceticAcid	Isohydric	I	45	1.92	1.399	0.271354	0.728646	7.377	21.8	#N/A
Indole3AceticAcid	Isohydric	I	90	1.784	0.964	0.459641	0.540359	7.392	20.4	0.067
Indole3AceticAcid	Isohydric	I	135	1.455	0.777	0.465979	0.534021	7.475	24.5	#N/A
Indole3AceticAcid	Isohydric	I	180	1.086	0.5	0.539595	0.460405	7.474	26.1	0.049
IndoxylGlucuronide	Control	A	0	13.775	14.239	0	1	7.393	23.9	#N/A
IndoxylGlucuronide	Control	A	45	7.8	7.73	0.00897436	0.991026	7.442	27.8	#N/A
IndoxylGlucuronide	Control	A	90	5.924	5.661	0.0443957	0.955604	7.458	29.3	1.333
IndoxylGlucuronide	Control	A	135	4.419	4.325	0.0212718	0.978728	7.471	29.9	#N/A
IndoxylGlucuronide	Control	A	180	3.582	3.288	0.0820771	0.917923	7.457	29.4	0.726
IndoxylGlucuronide	Isohydric	A	0	13.655	10.83	0.206884	0.793116	7.388	25.8	#N/A
IndoxylGlucuronide	Isohydric	A	45	8.07	6.135	0.239777	0.760223	7.302	18.6	#N/A
IndoxylGlucuronide	Isohydric	A	90	5.507	4.517	0.179771	0.820229	7.341	22.1	1.271
IndoxylGlucuronide	Isohydric	A	135	4.303	3.337	0.224495	0.775505	7.449	28.8	#N/A
IndoxylGlucuronide	Isohydric	A	180	3.027	2.448	0.191278	0.808722	7.455	30.6	0.638
IndoxylGlucuronide	Control	B	0	0.631	0.464	0.264659	0.735341	7.426	25.4	#N/A
IndoxylGlucuronide	Control	B	45	0.316	0.233	0.262658	0.737342	7.493	26.7	#N/A
IndoxylGlucuronide	Control	B	90	0.176	0.147	0.164773	0.835227	7.47	28.9	0.017
IndoxylGlucuronide	Control	B	135	0.115	0.103	0.104348	0.895652	7.475	28.8	#N/A
IndoxylGlucuronide	Control	B	180	0.068	0.065	0.0441176	0.955882	7.483	29.9	0.09
IndoxylGlucuronide	Isohydric	B	0	0.833	0.642	0.229292	0.770708	7.403	26	#N/A
IndoxylGlucuronide	Isohydric	B	45	0.366	0.287	0.215847	0.784153	7.378	22.6	#N/A
IndoxylGlucuronide	Isohydric	B	90	0.228	0.154	0.324561	0.675439	7.351	22	0.031
IndoxylGlucuronide	Isohydric	B	135	0.138	0.102	0.26087	0.73913	7.462	27.6	#N/A
IndoxylGlucuronide	Isohydric	B	180	0.076	0.067	0.118421	0.881579	7.497	30.3	0.002
IndoxylGlucuronide	Control	D	0	12.686	14.703	0	1	7.377	24.1	#N/A
IndoxylGlucuronide	Control	D	45	7.778	7.779	0	1	7.438	29.4	#N/A
IndoxylGlucuronide	Control	D	90	5.191	5.565	0	1	7.461	29.6	1.794
IndoxylGlucuronide	Control	D	135	3.853	4.08	0	1	7.454	28.8	#N/A
IndoxylGlucuronide	Control	D	180	3.227	2.733	0.153083	0.846917	7.475	30.5	0.849
IndoxylGlucuronide	Isohydric	D	0	14.088	16.047	0	1	7.406	26.5	#N/A
IndoxylGlucuronide	Isohydric	D	45	6.807	4.796	0.295431	0.704569	7.389	24.1	#N/A
IndoxylGlucuronide	Isohydric	D	90	4.824	3.273	0.321517	0.678483	7.383	23.9	1.453
IndoxylGlucuronide	Isohydric	D	135	3.741	2.573	0.312216	0.687784	7.452	28	#N/A
IndoxylGlucuronide	Isohydric	D	180	2.666	1.748	0.344336	0.655664	7.458	30.7	0.765
IndoxylGlucuronide	Control	E	0	1.315	1.124	0.145247	0.854753	7.412	26.4	#N/A
IndoxylGlucuronide	Control	E	45	0.729	0.554	0.240055	0.759945	7.474	29.3	#N/A
IndoxylGlucuronide	Control	E	90	0.47	0.372	0.208511	0.791489	7.509	31.4	0.083
IndoxylGlucuronide	Control	E	135	0.341	0.257	0.246334	0.753666	7.489	31.5	#N/A
IndoxylGlucuronide	Isohydric	E	0	1.076	0.669	0.378253	0.621747	7.395	26.5	#N/A
IndoxylGlucuronide	Isohydric	E	45	0.681	0.45	0.339207	0.660793	7.382	24.9	#N/A
IndoxylGlucuronide	Isohydric	E	90	0.5	0.271	0.458	0.542	7.405	23.4	0.071
IndoxylGlucuronide	Isohydric	E	135	0.266	0.213	0.199248	0.800752	7.479	28.9	#N/A
IndoxylGlucuronide	Isohydric	E	180	0.233	0.145	0.377682	0.622318	7.488	29.1	0.04
IndoxylGlucuronide	Control	F	0	5.023	4.081	0.187537	0.812463	7.448	23.1	#N/A
IndoxylGlucuronide	Control	F	45	3.119	2.427	0.221866	0.778134	7.469	26.1	#N/A
IndoxylGlucuronide	Control	F	90	2.148	1.635	0.238827	0.761173	7.517	26.5	0.485
IndoxylGlucuronide	Control	F	135	1.656	1.151	0.304952	0.695048	7.508	30.3	#N/A
IndoxylGlucuronide	Control	F	180	1.073	0.834	0.22274	0.77726	7.524	30.7	0.161
IndoxylGlucuronide	Isohydric	F	0	4.372	4.681	0	1	7.419	22.5	#N/A
IndoxylGlucuronide	Isohydric	F	45	2.604	2.428	0.0675883	0.932412	7.394	21.3	#N/A
IndoxylGlucuronide	Isohydric	F	90	1.895	1.724	0.0902375	0.909763	7.412	21.3	0.409
IndoxylGlucuronide	Isohydric	F	135	1.396	1.175	0.158309	0.841691	7.485	26.5	#N/A
IndoxylGlucuronide	Isohydric	F	180	1.089	0.798	0.267218	0.732782	7.507	28.6	0.233
IndoxylGlucuronide	Isohydric	G	0	3.874	3.57	0.0784719	0.921528	7.37	23.8	#N/A
IndoxylGlucuronide	Isohydric	G	45	2.363	1.777	0.24799	0.75201	7.37	23.8	#N/A
IndoxylGlucuronide	Isohydric	G	90	1.512	1.205	0.203042	0.796958	7.362	22.8	0.392
IndoxylGlucuronide	Isohydric	G	135	1.132	0.799	0.29417	0.70583	7.432	28.7	#N/A
IndoxylGlucuronide	Isohydric	G	180	0.813	0.518	0.362854	0.637146	7.468	28.4	0.162
IndoxylGlucuronide	Control	H	0	4.728	4.965	0	1	7.384	23.1	#N/A
IndoxylGlucuronide	Control	H	45	2.676	2.306	0.138266	0.861734	7.479	28.2	#N/A
IndoxylGlucuronide	Control	H	90	1.747	1.606	0.0807098	0.91929	7.515	31.4	0.476
IndoxylGlucuronide	Control	H	135	1.903	1.505	0.209143	0.790857	7.557	32.1	#N/A
IndoxylGlucuronide	Control	H	180	2.043	1.685	0.175233	0.824767	7.553	33.8	0.403
IndoxylGlucuronide	Isohydric	H	0	5.566	4.856	0.12756	0.87244	7.357	21	#N/A
IndoxylGlucuronide	Isohydric	H	45	3.074	2.504	0.185426	0.814574	7.35	22.8	#N/A
IndoxylGlucuronide	Isohydric	H	90	2.009	1.649	0.179194	0.820806	7.389	22.7	0.587
IndoxylGlucuronide	Isohydric	H	135	1.285	1.105	0.140078	0.859922	7.472	29.3	#N/A
IndoxylGlucuronide	Isohydric	H	180	1.069	0.84	0.214219	0.785781	7.503	30.8	0.274
IndoxylGlucuronide	Control	I	0	0.69	0.396	0.426087	0.573913	7.407	23.2	#N/A
IndoxylGlucuronide	Control	I	45	0.292	0.169	0.421233	0.578767	7.492	25.2	#N/A
IndoxylGlucuronide	Control	I	90	0.159	0.107	0.327044	0.672956	7.517	29.8	0.09
IndoxylGlucuronide	Control	I	135	0.089	0.08	0.101124	0.898876	7.544	29.5	#N/A
IndoxylGlucuronide	Control	I	180	0.076	0.053	0.302632	0.697368	7.526	30.8	0.09
IndoxylGlucuronide	Isohydric	I	0	0.604	0.421	0.30298	0.69702	7.424	24.1	#N/A
IndoxylGlucuronide	Isohydric	I	45	0.335	0.242	0.277612	0.722388	7.377	21.8	#N/A
IndoxylGlucuronide	Isohydric	I	90	0.209	0.152	0.272727	0.727273	7.392	20.4	0.007
IndoxylGlucuronide	Isohydric	I	135	0.175	0.093	0.468571	0.531429	7.475	24.5	#N/A
IndoxylGlucuronide	Isohydric	I	180	0.092	0.082	0.108696	0.891304	7.474	26.1	0.09
IndoxylSulphate	Control	A	0	145.674	18.152	0.875393	0.124607	7.393	23.9	#N/A
IndoxylSulphate	Control	A	45	140.015	12.538	0.910452	0.0895475	7.442	27.8	#N/A
IndoxylSulphate	Control	A	90	124.312	10.825	0.912921	0.0870793	7.458	29.3	4.967
IndoxylSulphate	Control	A	135	117.456	9.398	0.919987	0.0800129	7.471	29.9	#N/A
IndoxylSulphate	Control	A	180	106.218	8.856	0.916624	0.0833757	7.457	29.4	3.383
IndoxylSulphate	Isohydric	A	0	148.208	18.428	0.875661	0.124339	7.388	25.8	#N/A
IndoxylSulphate	Isohydric	A	45	136.399	11.827	0.913291	0.0867088	7.302	18.6	#N/A
IndoxylSulphate	Isohydric	A	90	120.942	8.953	0.925973	0.0740272	7.341	22.1	5.67
IndoxylSulphate	Isohydric	A	135	117.622	8.318	0.929282	0.0707181	7.449	28.8	#N/A
IndoxylSulphate	Isohydric	A	180	108.17	7.499	0.930674	0.0693261	7.455	30.6	3.55
IndoxylSulphate	Control	B	0	103.651	5.529	0.946658	0.0533425	7.426	25.4	#N/A
IndoxylSulphate	Control	B	45	92.794	15.319	0.834914	0.165086	7.493	26.7	#N/A
IndoxylSulphate	Control	B	90	83.151	9.924	0.880651	0.119349	7.47	28.9	1.791
IndoxylSulphate	Control	B	135	78.196	7.642	0.902271	0.0977288	7.475	28.8	#N/A
IndoxylSulphate	Control	B	180	73.403	4.448	0.939403	0.060597	7.483	29.9	1.648
IndoxylSulphate	Isohydric	B	0	120.347	15.303	0.872843	0.127157	7.403	26	#N/A
IndoxylSulphate	Isohydric	B	45	109.045	20.88	0.808519	0.191481	7.378	22.6	#N/A
IndoxylSulphate	Isohydric	B	90	97.667	8.811	0.909785	0.0902147	7.351	22	2.192
IndoxylSulphate	Isohydric	B	135	97.158	4.732	0.951296	0.0487042	7.462	27.6	#N/A
IndoxylSulphate	Isohydric	B	180	89.065	3.708	0.958367	0.0416325	7.497	30.3	1.719
IndoxylSulphate	Control	D	0	164.067	30.561	0.813729	0.186271	7.377	24.1	#N/A
IndoxylSulphate	Control	D	45	144.88	26.499	0.817097	0.182903	7.438	29.4	#N/A
IndoxylSulphate	Control	D	90	134.486	12.401	0.90779	0.0922103	7.461	29.6	5.737
IndoxylSulphate	Control	D	135	122.157	7.504	0.938571	0.0614291	7.454	28.8	#N/A
IndoxylSulphate	Control	D	180	127.651	6.473	0.949291	0.0507086	7.475	30.5	3.622
IndoxylSulphate	Isohydric	D	0	162.918	16.714	0.897409	0.102591	7.406	26.5	#N/A
IndoxylSulphate	Isohydric	D	45	128.072	10.527	0.917804	0.082196	7.389	24.1	#N/A
IndoxylSulphate	Isohydric	D	90	121.925	8.41	0.931023	0.0689768	7.383	23.9	5.088
IndoxylSulphate	Isohydric	D	135	122.595	7.431	0.939386	0.0606142	7.452	28	#N/A
IndoxylSulphate	Isohydric	D	180	108.373	6.263	0.942209	0.0577911	7.458	30.7	3.563
IndoxylSulphate	Control	E	0	96.366	25.106	0.739472	0.260528	7.412	26.4	#N/A
IndoxylSulphate	Control	E	45	77.333	14.615	0.811012	0.188988	7.474	29.3	#N/A
IndoxylSulphate	Control	E	90	58.371	11.307	0.806291	0.193709	7.509	31.4	2.85
IndoxylSulphate	Control	E	135	59.142	7.348	0.875757	0.124243	7.489	31.5	#N/A
IndoxylSulphate	Isohydric	E	0	90.283	13.059	0.855355	0.144645	7.395	26.5	#N/A
IndoxylSulphate	Isohydric	E	45	72.123	8.09	0.887831	0.112169	7.382	24.9	#N/A
IndoxylSulphate	Isohydric	E	90	66.797	6.993	0.89531	0.10469	7.405	23.4	2.634
IndoxylSulphate	Isohydric	E	135	54.06	6.693	0.876193	0.123807	7.479	28.9	#N/A
IndoxylSulphate	Isohydric	E	180	51.854	3.86	0.92556	0.0744398	7.488	29.1	1.836
IndoxylSulphate	Control	F	0	251.644	25.09	0.900296	0.0997043	7.448	23.1	#N/A
IndoxylSulphate	Control	F	45	218.37	48.409	0.778317	0.221683	7.469	26.1	#N/A
IndoxylSulphate	Control	F	90	207.007	18.113	0.912501	0.0874995	7.517	26.5	7.589
IndoxylSulphate	Control	F	135	192.161	12.05	0.937292	0.0627078	7.508	30.3	#N/A
IndoxylSulphate	Control	F	180	186.275	10.332	0.944534	0.0554664	7.524	30.7	4.436
IndoxylSulphate	Isohydric	F	0	254.09	41.358	0.837231	0.162769	7.419	22.5	#N/A
IndoxylSulphate	Isohydric	F	45	237.521	24.373	0.897386	0.102614	7.394	21.3	#N/A
IndoxylSulphate	Isohydric	F	90	212.611	23.289	0.890462	0.109538	7.412	21.3	7.252
IndoxylSulphate	Isohydric	F	135	201.056	16.381	0.918525	0.0814748	7.485	26.5	#N/A
IndoxylSulphate	Isohydric	F	180	182.61	11.825	0.935245	0.0647555	7.507	28.6	5.374
IndoxylSulphate	Isohydric	G	0	151.205	30.982	0.795099	0.204901	7.37	23.8	#N/A
IndoxylSulphate	Isohydric	G	45	142.708	33.259	0.766944	0.233056	7.37	23.8	#N/A
IndoxylSulphate	Isohydric	G	90	136.22	17.638	0.870518	0.129482	7.362	22.8	5.234
IndoxylSulphate	Isohydric	G	135	126.24	14.634	0.884078	0.115922	7.432	28.7	#N/A
IndoxylSulphate	Isohydric	G	180	117.503	9.24	0.921364	0.0786363	7.468	28.4	3.572
IndoxylSulphate	Control	H	0	105.206	7.603	0.927732	0.0722677	7.384	23.1	#N/A
IndoxylSulphate	Control	H	45	102.529	6.031	0.941178	0.0588224	7.479	28.2	#N/A
IndoxylSulphate	Control	H	90	99.846	5.762	0.942291	0.0577089	7.515	31.4	2.465
IndoxylSulphate	Control	H	135	86.105	6.174	0.928297	0.0717032	7.557	32.1	#N/A
IndoxylSulphate	Control	H	180	68.436	6.486	0.905225	0.0947747	7.553	33.8	2.375
IndoxylSulphate	Isohydric	H	0	107.483	5.784	0.946187	0.0538132	7.357	21	#N/A
IndoxylSulphate	Isohydric	H	45	101.749	3.768	0.962968	0.0370323	7.35	22.8	#N/A
IndoxylSulphate	Isohydric	H	90	88.319	3.225	0.963485	0.0365154	7.389	22.7	1.926
IndoxylSulphate	Isohydric	H	135	84.512	4.357	0.948445	0.0515548	7.472	29.3	#N/A
IndoxylSulphate	Isohydric	H	180	63.121	4.895	0.922451	0.0775495	7.503	30.8	2.401
IndoxylSulphate	Control	I	0	109.326	11.353	0.896155	0.103845	7.407	23.2	#N/A
IndoxylSulphate	Control	I	45	92.667	11.23	0.878813	0.121187	7.492	25.2	#N/A
IndoxylSulphate	Control	I	90	84.102	13.916	0.834534	0.165466	7.517	29.8	2.186
IndoxylSulphate	Control	I	135	68.316	15.002	0.780403	0.219597	7.544	29.5	#N/A
IndoxylSulphate	Control	I	180	52.457	6.819	0.870008	0.129992	7.526	30.8	2.125
IndoxylSulphate	Isohydric	I	0	102.909	25.641	0.750838	0.249162	7.424	24.1	#N/A
IndoxylSulphate	Isohydric	I	45	91.339	23.963	0.737648	0.262352	7.377	21.8	#N/A
IndoxylSulphate	Isohydric	I	90	88.011	16.135	0.816671	0.183329	7.392	20.4	1.905
IndoxylSulphate	Isohydric	I	135	80.085	14.202	0.822663	0.177337	7.475	24.5	#N/A
IndoxylSulphate	Isohydric	I	180	65.155	9.207	0.858691	0.141309	7.474	26.1	1.657
KynurenicAcid	Control	A	0	0.927	0.065	0.929881	0.0701187	7.393	23.9	#N/A
KynurenicAcid	Control	A	45	0.835	0.033	0.960479	0.039521	7.442	27.8	#N/A
KynurenicAcid	Control	A	90	0.737	0.025	0.966079	0.0339213	7.458	29.3	0.033
KynurenicAcid	Control	A	135	0.707	0.018	0.97454	0.0254597	7.471	29.9	#N/A
KynurenicAcid	Control	A	180	0.641	0.016	0.975039	0.024961	7.457	29.4	0.025
KynurenicAcid	Isohydric	A	0	0.741	0.06	0.919028	0.0809717	7.388	25.8	#N/A
KynurenicAcid	Isohydric	A	45	0.64	0.038	0.940625	0.059375	7.302	18.6	#N/A
KynurenicAcid	Isohydric	A	90	0.51	0.025	0.95098	0.0490196	7.341	22.1	0.043
KynurenicAcid	Isohydric	A	135	0.487	0.018	0.963039	0.036961	7.449	28.8	#N/A
KynurenicAcid	Isohydric	A	180	0.432	0.016	0.962963	0.037037	7.455	30.6	0.02
KynurenicAcid	Control	B	0	2.984	0.109	0.963472	0.0365282	7.426	25.4	#N/A
KynurenicAcid	Control	B	45	2.571	0.059	0.977052	0.0229483	7.493	26.7	#N/A
KynurenicAcid	Control	B	90	2.197	0.039	0.982249	0.0177515	7.47	28.9	0.071
KynurenicAcid	Control	B	135	1.965	0.035	0.982188	0.0178117	7.475	28.8	#N/A
KynurenicAcid	Control	B	180	1.981	0.028	0.985866	0.0141343	7.483	29.9	0.043
KynurenicAcid	Isohydric	B	0	3.091	0.123	0.960207	0.0397929	7.403	26	#N/A
KynurenicAcid	Isohydric	B	45	2.779	0.08	0.971213	0.0287873	7.378	22.6	#N/A
KynurenicAcid	Isohydric	B	90	2.159	0.043	0.980083	0.0199166	7.351	22	0.086
KynurenicAcid	Isohydric	B	135	1.868	0.036	0.980728	0.0192719	7.462	27.6	#N/A
KynurenicAcid	Isohydric	B	180	1.728	0.03	0.982639	0.0173611	7.497	30.3	0.055
KynurenicAcid	Control	D	0	1.016	0.053	0.947835	0.0521654	7.377	24.1	#N/A
KynurenicAcid	Control	D	45	1.03	0.029	0.971845	0.0281553	7.438	29.4	#N/A
KynurenicAcid	Control	D	90	0.823	0.024	0.970838	0.0291616	7.461	29.6	0.039
KynurenicAcid	Control	D	135	0.675	0.021	0.968889	0.0311111	7.454	28.8	#N/A
KynurenicAcid	Control	D	180	0.716	0.016	0.977654	0.0223464	7.475	30.5	0.03
KynurenicAcid	Isohydric	D	0	0.901	0.089	0.901221	0.0987791	7.406	26.5	#N/A
KynurenicAcid	Isohydric	D	45	0.634	0.041	0.935331	0.0646688	7.389	24.1	#N/A
KynurenicAcid	Isohydric	D	90	0.542	0.023	0.957565	0.0424354	7.383	23.9	0.031
KynurenicAcid	Isohydric	D	135	0.552	0.016	0.971014	0.0289855	7.452	28	#N/A
KynurenicAcid	Isohydric	D	180	0.472	0.012	0.974576	0.0254237	7.458	30.7	0.022
KynurenicAcid	Control	E	0	1.414	0.056	0.960396	0.039604	7.412	26.4	#N/A
KynurenicAcid	Control	E	45	1.148	0.03	0.973868	0.0261324	7.474	29.3	#N/A
KynurenicAcid	Control	E	90	1.023	0.024	0.97654	0.0234604	7.509	31.4	0.144
KynurenicAcid	Control	E	135	0.956	0.017	0.982218	0.0177824	7.489	31.5	#N/A
KynurenicAcid	Isohydric	E	0	1.05	0.041	0.960952	0.0390476	7.395	26.5	#N/A
KynurenicAcid	Isohydric	E	45	0.861	0.031	0.963995	0.0360046	7.382	24.9	#N/A
KynurenicAcid	Isohydric	E	90	0.774	0.019	0.975452	0.0245478	7.405	23.4	0.104
KynurenicAcid	Isohydric	E	135	0.718	0.015	0.979109	0.0208914	7.479	28.9	#N/A
KynurenicAcid	Isohydric	E	180	0.599	0.012	0.979967	0.0200334	7.488	29.1	0.039
KynurenicAcid	Control	F	0	1.088	0.063	0.942096	0.0579044	7.448	23.1	#N/A
KynurenicAcid	Control	F	45	0.931	0.029	0.968851	0.0311493	7.469	26.1	#N/A
KynurenicAcid	Control	F	90	0.837	0.025	0.970131	0.0298686	7.517	26.5	0.039
KynurenicAcid	Control	F	135	0.76	0.023	0.969737	0.0302632	7.508	30.3	#N/A
KynurenicAcid	Control	F	180	0.708	0.016	0.977401	0.0225989	7.524	30.7	0.023
KynurenicAcid	Isohydric	F	0	0.961	0.067	0.930281	0.069719	7.419	22.5	#N/A
KynurenicAcid	Isohydric	F	45	0.848	0.038	0.955189	0.0448113	7.394	21.3	#N/A
KynurenicAcid	Isohydric	F	90	0.761	0.024	0.968463	0.0315375	7.412	21.3	0.094
KynurenicAcid	Isohydric	F	135	0.729	0.019	0.973937	0.0260631	7.485	26.5	#N/A
KynurenicAcid	Isohydric	F	180	0.666	0.018	0.972973	0.027027	7.507	28.6	0.074
KynurenicAcid	Isohydric	G	0	3.483	0.282	0.919035	0.0809647	7.37	23.8	#N/A
KynurenicAcid	Isohydric	G	45	3.09	0.148	0.952104	0.0478964	7.37	23.8	#N/A
KynurenicAcid	Isohydric	G	90	2.802	0.086	0.969308	0.0306924	7.362	22.8	0.135
KynurenicAcid	Isohydric	G	135	2.625	0.059	0.977524	0.0224762	7.432	28.7	#N/A
KynurenicAcid	Isohydric	G	180	2.329	0.057	0.975526	0.024474	7.468	28.4	0.129
KynurenicAcid	Control	H	0	1.07	0.039	0.963551	0.0364486	7.384	23.1	#N/A
KynurenicAcid	Control	H	45	0.931	0.018	0.980666	0.019334	7.479	28.2	#N/A
KynurenicAcid	Control	H	90	0.818	0.014	0.982885	0.0171149	7.515	31.4	0.036
KynurenicAcid	Control	H	135	0.836	0.008	0.990431	0.00956938	7.557	32.1	#N/A
KynurenicAcid	Control	H	180	0.776	0.008	0.989691	0.0103093	7.553	33.8	0.025
KynurenicAcid	Isohydric	H	0	1.128	0.039	0.965426	0.0345745	7.357	21	#N/A
KynurenicAcid	Isohydric	H	45	0.954	0.028	0.97065	0.0293501	7.35	22.8	#N/A
KynurenicAcid	Isohydric	H	90	0.767	0.019	0.975228	0.0247718	7.389	22.7	0.079
KynurenicAcid	Isohydric	H	135	0.746	0.011	0.985255	0.0147453	7.472	29.3	#N/A
KynurenicAcid	Isohydric	H	180	0.734	0.007	0.990463	0.00953678	7.503	30.8	0.041
KynurenicAcid	Control	I	0	1.522	0.085	0.944152	0.0558476	7.407	23.2	#N/A
KynurenicAcid	Control	I	45	1.176	0.03	0.97449	0.0255102	7.492	25.2	#N/A
KynurenicAcid	Control	I	90	1.122	0.023	0.979501	0.0204991	7.517	29.8	0.034
KynurenicAcid	Control	I	135	1.112	0.028	0.97482	0.0251799	7.544	29.5	#N/A
KynurenicAcid	Control	I	180	1.079	0.014	0.987025	0.012975	7.526	30.8	0.029
KynurenicAcid	Isohydric	I	0	1.468	0.064	0.956403	0.0435967	7.424	24.1	#N/A
KynurenicAcid	Isohydric	I	45	1.193	0.048	0.959765	0.0402347	7.377	21.8	#N/A
KynurenicAcid	Isohydric	I	90	1.107	0.028	0.974706	0.0252936	7.392	20.4	0.043
KynurenicAcid	Isohydric	I	135	1.034	0.022	0.978723	0.0212766	7.475	24.5	#N/A
KynurenicAcid	Isohydric	I	180	0.937	0.015	0.983991	0.0160085	7.474	26.1	0.035
Kynurenine	Control	A	0	4.182	1.209	0.710904	0.289096	7.393	23.9	#N/A
Kynurenine	Control	A	45	3.144	0.661	0.789758	0.210242	7.442	27.8	#N/A
Kynurenine	Control	A	90	3.055	0.583	0.809165	0.190835	7.458	29.3	0.423
Kynurenine	Control	A	135	2.782	0.509	0.817038	0.182962	7.471	29.9	#N/A
Kynurenine	Control	A	180	2.966	0.554	0.813216	0.186784	7.457	29.4	0.38
Kynurenine	Isohydric	A	0	3.654	1.161	0.682266	0.317734	7.388	25.8	#N/A
Kynurenine	Isohydric	A	45	2.615	0.719	0.725048	0.274952	7.302	18.6	#N/A
Kynurenine	Isohydric	A	90	2.274	0.545	0.760334	0.239666	7.341	22.1	0.352
Kynurenine	Isohydric	A	135	2.426	0.485	0.800082	0.199918	7.449	28.8	#N/A
Kynurenine	Isohydric	A	180	2.404	0.489	0.796589	0.203411	7.455	30.6	0.354
Kynurenine	Control	B	0	6.684	0.829	0.875972	0.124028	7.426	25.4	#N/A
Kynurenine	Control	B	45	4.534	2.194	0.516101	0.483899	7.493	26.7	#N/A
Kynurenine	Control	B	90	3.602	1.124	0.687951	0.312049	7.47	28.9	0.412
Kynurenine	Control	B	135	3.334	0.952	0.714457	0.285543	7.475	28.8	#N/A
Kynurenine	Control	B	180	3.107	0.534	0.82813	0.17187	7.483	29.9	0.298
Kynurenine	Isohydric	B	0	5.93	2.093	0.647049	0.352951	7.403	26	#N/A
Kynurenine	Isohydric	B	45	3.9	2.681	0.312564	0.687436	7.378	22.6	#N/A
Kynurenine	Isohydric	B	90	3.278	1.108	0.661989	0.338011	7.351	22	0.447
Kynurenine	Isohydric	B	135	3.532	0.545	0.845696	0.154304	7.462	27.6	#N/A
Kynurenine	Isohydric	B	180	3.033	0.387	0.872404	0.127596	7.497	30.3	0.337
Kynurenine	Control	D	0	2.655	1.144	0.569115	0.430885	7.377	24.1	#N/A
Kynurenine	Control	D	45	1.879	0.841	0.552422	0.447578	7.438	29.4	#N/A
Kynurenine	Control	D	90	1.842	0.323	0.824647	0.175353	7.461	29.6	0.341
Kynurenine	Control	D	135	1.798	0.257	0.857063	0.142937	7.454	28.8	#N/A
Kynurenine	Control	D	180	2.046	0.214	0.895406	0.104594	7.475	30.5	0.296
Kynurenine	Isohydric	D	0	2.301	0.547	0.762277	0.237723	7.406	26.5	#N/A
Kynurenine	Isohydric	D	45	1.335	0.301	0.774532	0.225468	7.389	24.1	#N/A
Kynurenine	Isohydric	D	90	1.32	0.241	0.817424	0.182576	7.383	23.9	0.272
Kynurenine	Isohydric	D	135	1.426	0.225	0.842216	0.157784	7.452	28	#N/A
Kynurenine	Isohydric	D	180	1.524	0.209	0.862861	0.137139	7.458	30.7	0.256
Kynurenine	Control	E	0	3.971	2.972	0.251574	0.748426	7.412	26.4	#N/A
Kynurenine	Control	E	45	2.823	1.494	0.470776	0.529224	7.474	29.3	#N/A
Kynurenine	Control	E	90	2.102	1.191	0.433397	0.566603	7.509	31.4	0.2
Kynurenine	Control	E	135	2.191	0.83	0.621178	0.378822	7.489	31.5	#N/A
Kynurenine	Isohydric	E	0	3.688	1.785	0.515998	0.484002	7.395	26.5	#N/A
Kynurenine	Isohydric	E	45	2.891	1.05	0.636804	0.363196	7.382	24.9	#N/A
Kynurenine	Isohydric	E	90	2.394	0.923	0.614453	0.385547	7.405	23.4	0.371
Kynurenine	Isohydric	E	135	2.008	0.866	0.568725	0.431275	7.479	28.9	#N/A
Kynurenine	Isohydric	E	180	2.29	0.562	0.754585	0.245415	7.488	29.1	0.354
Kynurenine	Control	F	0	3.421	0.888	0.740427	0.259573	7.448	23.1	#N/A
Kynurenine	Control	F	45	2.923	1.628	0.443038	0.556962	7.469	26.1	#N/A
Kynurenine	Control	F	90	2.727	0.55	0.798313	0.201687	7.517	26.5	0.35
Kynurenine	Control	F	135	2.85	0.398	0.860351	0.139649	7.508	30.3	#N/A
Kynurenine	Control	F	180	2.74	0.365	0.866788	0.133212	7.524	30.7	0.268
Kynurenine	Isohydric	F	0	3.611	1.599	0.557186	0.442814	7.419	22.5	#N/A
Kynurenine	Isohydric	F	45	2.733	0.852	0.688255	0.311745	7.394	21.3	#N/A
Kynurenine	Isohydric	F	90	2.642	0.875	0.668812	0.331188	7.412	21.3	0.246
Kynurenine	Isohydric	F	135	2.597	0.632	0.756642	0.243358	7.485	26.5	#N/A
Kynurenine	Isohydric	F	180	2.56	0.459	0.820703	0.179297	7.507	28.6	0.22
Kynurenine	Isohydric	G	0	5.769	3.42	0.407176	0.592824	7.37	23.8	#N/A
Kynurenine	Isohydric	G	45	4.434	3.14	0.291836	0.708164	7.37	23.8	#N/A
Kynurenine	Isohydric	G	90	3.803	1.751	0.539574	0.460426	7.362	22.8	0.717
Kynurenine	Isohydric	G	135	4.108	1.472	0.641675	0.358325	7.432	28.7	#N/A
Kynurenine	Isohydric	G	180	4.033	0.879	0.782048	0.217952	7.468	28.4	0.453
Kynurenine	Control	H	0	3.161	0.64	0.797532	0.202468	7.384	23.1	#N/A
Kynurenine	Control	H	45	2.418	0.282	0.883375	0.116625	7.479	28.2	#N/A
Kynurenine	Control	H	90	2.138	0.224	0.895229	0.104771	7.515	31.4	0.256
Kynurenine	Control	H	135	1.663	0.243	0.853879	0.146121	7.557	32.1	#N/A
Kynurenine	Control	H	180	1.504	0.27	0.820479	0.179521	7.553	33.8	0.167
Kynurenine	Isohydric	H	0	4.244	0.787	0.814562	0.185438	7.357	21	#N/A
Kynurenine	Isohydric	H	45	3.072	0.424	0.861979	0.138021	7.35	22.8	#N/A
Kynurenine	Isohydric	H	90	2.674	0.312	0.883321	0.116679	7.389	22.7	0.378
Kynurenine	Isohydric	H	135	1.997	0.33	0.834752	0.165248	7.472	29.3	#N/A
Kynurenine	Isohydric	H	180	1.536	0.366	0.761719	0.238281	7.503	30.8	0.259
Kynurenine	Control	I	0	4.109	0.947	0.76953	0.23047	7.407	23.2	#N/A
Kynurenine	Control	I	45	3.214	0.865	0.730865	0.269135	7.492	25.2	#N/A
Kynurenine	Control	I	90	2.968	1.23	0.58558	0.41442	7.517	29.8	0.31
Kynurenine	Control	I	135	2.377	1.88	0.209087	0.790913	7.544	29.5	#N/A
Kynurenine	Control	I	180	2.347	0.946	0.596932	0.403068	7.526	30.8	0.289
Kynurenine	Isohydric	I	0	4.915	3.279	0.332859	0.667141	7.424	24.1	#N/A
Kynurenine	Isohydric	I	45	3.595	2.934	0.183866	0.816134	7.377	21.8	#N/A
Kynurenine	Isohydric	I	90	3.357	2.146	0.360739	0.639261	7.392	20.4	0.257
Kynurenine	Isohydric	I	135	3.187	2.207	0.307499	0.692501	7.475	24.5	#N/A
Kynurenine	Isohydric	I	180	2.89	1.462	0.494118	0.505882	7.474	26.1	0.236
pCresylGlucuronide	Control	A	0	37.094	33.336	0.10131	0.89869	7.393	23.9	#N/A
pCresylGlucuronide	Control	A	45	18.763	16.379	0.127059	0.872941	7.442	27.8	#N/A
pCresylGlucuronide	Control	A	90	13.089	11.6	0.11376	0.88624	7.458	29.3	2.405
pCresylGlucuronide	Control	A	135	9.658	8.22	0.148892	0.851108	7.471	29.9	#N/A
pCresylGlucuronide	Control	A	180	7.342	6.418	0.125851	0.874149	7.457	29.4	1.279
pCresylGlucuronide	Isohydric	A	0	37.127	34.75	0.0640235	0.935977	7.388	25.8	#N/A
pCresylGlucuronide	Isohydric	A	45	18.973	16.942	0.107047	0.892953	7.302	18.6	#N/A
pCresylGlucuronide	Isohydric	A	90	12.154	10.543	0.132549	0.867451	7.341	22.1	3.2
pCresylGlucuronide	Isohydric	A	135	8.91	7.67	0.139169	0.860831	7.449	28.8	#N/A
pCresylGlucuronide	Isohydric	A	180	6.115	5.53	0.0956664	0.904334	7.455	30.6	1.314
pCresylGlucuronide	Control	B	0	1.923	1.564	0.186687	0.813313	7.426	25.4	#N/A
pCresylGlucuronide	Control	B	45	0.853	0.718	0.158265	0.841735	7.493	26.7	#N/A
pCresylGlucuronide	Control	B	90	0.431	0.374	0.132251	0.867749	7.47	28.9	0.098
pCresylGlucuronide	Control	B	135	0.303	0.244	0.194719	0.805281	7.475	28.8	#N/A
pCresylGlucuronide	Control	B	180	0.208	0.149	0.283654	0.716346	7.483	29.9	0.033
pCresylGlucuronide	Isohydric	B	0	2.983	2.73	0.0848139	0.915186	7.403	26	#N/A
pCresylGlucuronide	Isohydric	B	45	1.273	1.002	0.212883	0.787117	7.378	22.6	#N/A
pCresylGlucuronide	Isohydric	B	90	0.707	0.588	0.168317	0.831683	7.351	22	0.19
pCresylGlucuronide	Isohydric	B	135	0.421	0.345	0.180523	0.819477	7.462	27.6	#N/A
pCresylGlucuronide	Isohydric	B	180	0.284	0.22	0.225352	0.774648	7.497	30.3	0.073
pCresylGlucuronide	Control	D	0	54.338	49.192	0.0947035	0.905296	7.377	24.1	#N/A
pCresylGlucuronide	Control	D	45	29.142	26.196	0.101091	0.898909	7.438	29.4	#N/A
pCresylGlucuronide	Control	D	90	18.906	16.941	0.103935	0.896065	7.461	29.6	5.308
pCresylGlucuronide	Control	D	135	13.961	11.861	0.150419	0.849581	7.454	28.8	#N/A
pCresylGlucuronide	Control	D	180	10.232	8.234	0.19527	0.80473	7.475	30.5	2.481
pCresylGlucuronide	Isohydric	D	0	57.617	52.329	0.0917785	0.908222	7.406	26.5	#N/A
pCresylGlucuronide	Isohydric	D	45	22.655	20.078	0.11375	0.88625	7.389	24.1	#N/A
pCresylGlucuronide	Isohydric	D	90	4.824	12.563	0	1	7.383	23.9	4.54
pCresylGlucuronide	Isohydric	D	135	10.977	9.122	0.16899	0.83101	7.452	28	#N/A
pCresylGlucuronide	Isohydric	D	180	7.785	6.517	0.162877	0.837123	7.458	30.7	2.197
pCresylGlucuronide	Control	E	0	12.601	11.176	0.113086	0.886914	7.412	26.4	#N/A
pCresylGlucuronide	Control	E	45	6.435	5.628	0.125408	0.874592	7.474	29.3	#N/A
pCresylGlucuronide	Control	E	90	3.975	3.619	0.0895597	0.91044	7.509	31.4	0.823
pCresylGlucuronide	Control	E	135	2.935	2.492	0.150937	0.849063	7.489	31.5	#N/A
pCresylGlucuronide	Isohydric	E	0	10.409	9.021	0.133346	0.866654	7.395	26.5	#N/A
pCresylGlucuronide	Isohydric	E	45	6.025	5.14	0.146888	0.853112	7.382	24.9	#N/A
pCresylGlucuronide	Isohydric	E	90	3.99	3.257	0.183709	0.816291	7.405	23.4	0.911
pCresylGlucuronide	Isohydric	E	135	2.642	2.387	0.0965178	0.903482	7.479	28.9	#N/A
pCresylGlucuronide	Isohydric	E	180	2.152	1.752	0.185874	0.814126	7.488	29.1	0.514
pCresylGlucuronide	Control	F	0	14.282	11.694	0.181207	0.818793	7.448	23.1	#N/A
pCresylGlucuronide	Control	F	45	8.703	6.93	0.203723	0.796277	7.469	26.1	#N/A
pCresylGlucuronide	Control	F	90	5.649	4.67	0.173305	0.826695	7.517	26.5	1.136
pCresylGlucuronide	Control	F	135	3.927	3.163	0.194551	0.805449	7.508	30.3	#N/A
pCresylGlucuronide	Control	F	180	2.829	2.285	0.192294	0.807706	7.524	30.7	0.446
pCresylGlucuronide	Isohydric	F	0	15.975	14.799	0.073615	0.926385	7.419	22.5	#N/A
pCresylGlucuronide	Isohydric	F	45	9.104	7.556	0.170035	0.829965	7.394	21.3	#N/A
pCresylGlucuronide	Isohydric	F	90	6.183	5.156	0.166101	0.833899	7.412	21.3	1.01
pCresylGlucuronide	Isohydric	F	135	4.668	3.619	0.224722	0.775278	7.485	26.5	#N/A
pCresylGlucuronide	Isohydric	F	180	3.31	2.565	0.225076	0.774924	7.507	28.6	0.604
pCresylGlucuronide	Isohydric	G	0	12.971	12.126	0.0651453	0.934855	7.37	23.8	#N/A
pCresylGlucuronide	Isohydric	G	45	7.169	6.341	0.115497	0.884503	7.37	23.8	#N/A
pCresylGlucuronide	Isohydric	G	90	4.674	3.933	0.158537	0.841463	7.362	22.8	1.047
pCresylGlucuronide	Isohydric	G	135	3.106	2.475	0.203155	0.796845	7.432	28.7	#N/A
pCresylGlucuronide	Isohydric	G	180	2.117	1.753	0.171941	0.828059	7.468	28.4	0.441
pCresylGlucuronide	Control	H	0	16.325	14.428	0.116202	0.883798	7.384	23.1	#N/A
pCresylGlucuronide	Control	H	45	9.256	7.065	0.236711	0.763289	7.479	28.2	#N/A
pCresylGlucuronide	Control	H	90	6.964	5.921	0.14977	0.85023	7.515	31.4	1.541
pCresylGlucuronide	Control	H	135	7.712	5.714	0.259077	0.740923	7.557	32.1	#N/A
pCresylGlucuronide	Control	H	180	8.973	6.749	0.247855	0.752145	7.553	33.8	1.469
pCresylGlucuronide	Isohydric	H	0	12.944	10.479	0.190436	0.809564	7.357	21	#N/A
pCresylGlucuronide	Isohydric	H	45	6.745	4.913	0.271609	0.728391	7.35	22.8	#N/A
pCresylGlucuronide	Isohydric	H	90	3.699	2.893	0.217897	0.782103	7.389	22.7	0.998
pCresylGlucuronide	Isohydric	H	135	2.27	1.727	0.239207	0.760793	7.472	29.3	#N/A
pCresylGlucuronide	Isohydric	H	180	1.585	1.152	0.273186	0.726814	7.503	30.8	0.375
pCresylGlucuronide	Control	I	0	16.446	14.582	0.113341	0.886659	7.407	23.2	#N/A
pCresylGlucuronide	Control	I	45	6.708	5.841	0.129249	0.870751	7.492	25.2	#N/A
pCresylGlucuronide	Control	I	90	3.778	3.208	0.150873	0.849127	7.517	29.8	0.597
pCresylGlucuronide	Control	I	135	2.276	1.994	0.123902	0.876098	7.544	29.5	#N/A
pCresylGlucuronide	Control	I	180	1.924	1.523	0.20842	0.79158	7.526	30.8	0.303
pCresylGlucuronide	Isohydric	I	0	16.58	14.629	0.117672	0.882328	7.424	24.1	#N/A
pCresylGlucuronide	Isohydric	I	45	8.896	8.361	0.0601394	0.939861	7.377	21.8	#N/A
pCresylGlucuronide	Isohydric	I	90	5.99	5.107	0.147412	0.852588	7.392	20.4	0.599
pCresylGlucuronide	Isohydric	I	135	4.25	3.544	0.166118	0.833882	7.475	24.5	#N/A
pCresylGlucuronide	Isohydric	I	180	3.261	2.549	0.218338	0.781662	7.474	26.1	0.356
pCresylSulphate	Control	A	0	210.673	18.882	0.910373	0.0896271	7.393	23.9	#N/A
pCresylSulphate	Control	A	45	207.076	13.791	0.933401	0.0665987	7.442	27.8	#N/A
pCresylSulphate	Control	A	90	197.879	12.142	0.938639	0.0613607	7.458	29.3	5.037
pCresylSulphate	Control	A	135	181.234	10.183	0.943813	0.056187	7.471	29.9	#N/A
pCresylSulphate	Control	A	180	165.722	10.12	0.938934	0.0610661	7.457	29.4	3.635
pCresylSulphate	Isohydric	A	0	220.329	20.174	0.908437	0.0915631	7.388	25.8	#N/A
pCresylSulphate	Isohydric	A	45	209.03	13.371	0.936033	0.0639669	7.302	18.6	#N/A
pCresylSulphate	Isohydric	A	90	182.225	10.265	0.943669	0.0563315	7.341	22.1	7.055
pCresylSulphate	Isohydric	A	135	187.361	9.548	0.94904	0.0509604	7.449	28.8	#N/A
pCresylSulphate	Isohydric	A	180	167.782	8.811	0.947485	0.0525146	7.455	30.6	4.3
pCresylSulphate	Control	B	0	131.635	5.274	0.959935	0.0400653	7.426	25.4	#N/A
pCresylSulphate	Control	B	45	118.368	16.201	0.86313	0.13687	7.493	26.7	#N/A
pCresylSulphate	Control	B	90	112.199	10.243	0.908707	0.0912931	7.47	28.9	1.483
pCresylSulphate	Control	B	135	103.109	8.087	0.921568	0.0784316	7.475	28.8	#N/A
pCresylSulphate	Control	B	180	99.617	4.828	0.951534	0.0484656	7.483	29.9	1.598
pCresylSulphate	Isohydric	B	0	167.349	16.149	0.903501	0.0964989	7.403	26	#N/A
pCresylSulphate	Isohydric	B	45	161.16	28.806	0.821258	0.178742	7.378	22.6	#N/A
pCresylSulphate	Isohydric	B	90	148.27	10.118	0.93176	0.0682404	7.351	22	2.344
pCresylSulphate	Isohydric	B	135	138.815	5.586	0.959759	0.0402406	7.462	27.6	#N/A
pCresylSulphate	Isohydric	B	180	133.422	4.348	0.967412	0.0325883	7.497	30.3	1.705
pCresylSulphate	Control	D	0	233.291	30.716	0.868336	0.131664	7.377	24.1	#N/A
pCresylSulphate	Control	D	45	210.079	28.376	0.864927	0.135073	7.438	29.4	#N/A
pCresylSulphate	Control	D	90	200.798	12.689	0.936807	0.0631929	7.461	29.6	5.073
pCresylSulphate	Control	D	135	173.972	7.746	0.955476	0.0445244	7.454	28.8	#N/A
pCresylSulphate	Control	D	180	196.393	7.016	0.964276	0.0357243	7.475	30.5	3.647
pCresylSulphate	Isohydric	D	0	205.418	14.292	0.930425	0.0695752	7.406	26.5	#N/A
pCresylSulphate	Isohydric	D	45	156.796	9.435	0.939826	0.0601737	7.389	24.1	#N/A
pCresylSulphate	Isohydric	D	90	164.523	7.653	0.953484	0.0465163	7.383	23.9	4.101
pCresylSulphate	Isohydric	D	135	167.757	7.042	0.958023	0.0419774	7.452	28	#N/A
pCresylSulphate	Isohydric	D	180	146.614	6.164	0.957958	0.0420424	7.458	30.7	3.206
pCresylSulphate	Control	E	0	385.902	94.008	0.756394	0.243606	7.412	26.4	#N/A
pCresylSulphate	Control	E	45	321.319	51.952	0.838316	0.161684	7.474	29.3	#N/A
pCresylSulphate	Control	E	90	260.585	42.238	0.837911	0.162089	7.509	31.4	9.204
pCresylSulphate	Control	E	135	262.131	26.438	0.899142	0.100858	7.489	31.5	#N/A
pCresylSulphate	Isohydric	E	0	356.439	43.394	0.878257	0.121743	7.395	26.5	#N/A
pCresylSulphate	Isohydric	E	45	307.709	24.931	0.918979	0.0810214	7.382	24.9	#N/A
pCresylSulphate	Isohydric	E	90	285.418	23.772	0.916712	0.0832884	7.405	23.4	8.259
pCresylSulphate	Isohydric	E	135	249.182	23.265	0.906635	0.0933655	7.479	28.9	#N/A
pCresylSulphate	Isohydric	E	180	234.64	13.18	0.943829	0.0561712	7.488	29.1	5.877
pCresylSulphate	Control	F	0	242.212	17.657	0.927101	0.0728989	7.448	23.1	#N/A
pCresylSulphate	Control	F	45	211.256	37.282	0.823522	0.176478	7.469	26.1	#N/A
pCresylSulphate	Control	F	90	204.16	12.758	0.93751	0.0624902	7.517	26.5	4.608
pCresylSulphate	Control	F	135	196.678	8.793	0.955292	0.0447076	7.508	30.3	#N/A
pCresylSulphate	Control	F	180	199.993	7.404	0.962979	0.0370213	7.524	30.7	2.697
pCresylSulphate	Isohydric	F	0	253.022	30.458	0.879623	0.120377	7.419	22.5	#N/A
pCresylSulphate	Isohydric	F	45	241.253	17.724	0.926534	0.0734664	7.394	21.3	#N/A
pCresylSulphate	Isohydric	F	90	232.049	17.289	0.925494	0.0745058	7.412	21.3	5.131
pCresylSulphate	Isohydric	F	135	222.316	12.881	0.94206	0.05794	7.485	26.5	#N/A
pCresylSulphate	Isohydric	F	180	208.47	9.224	0.955754	0.0442462	7.507	28.6	3.666
pCresylSulphate	Isohydric	G	0	292.305	49.733	0.829859	0.170141	7.37	23.8	#N/A
pCresylSulphate	Isohydric	G	45	280.966	57.733	0.79452	0.20548	7.37	23.8	#N/A
pCresylSulphate	Isohydric	G	90	274.877	26.466	0.903717	0.0962831	7.362	22.8	7.465
pCresylSulphate	Isohydric	G	135	268.749	22.06	0.917916	0.082084	7.432	28.7	#N/A
pCresylSulphate	Isohydric	G	180	250.021	13.713	0.945153	0.0548474	7.468	28.4	5.244
pCresylSulphate	Control	H	0	258.162	13.269	0.948602	0.051398	7.384	23.1	#N/A
pCresylSulphate	Control	H	45	251.261	11.207	0.955397	0.044603	7.479	28.2	#N/A
pCresylSulphate	Control	H	90	249.107	10.818	0.956573	0.0434271	7.515	31.4	4.187
pCresylSulphate	Control	H	135	234.389	12.044	0.948615	0.0513847	7.557	32.1	#N/A
pCresylSulphate	Control	H	180	191.922	13.206	0.931191	0.0688092	7.553	33.8	4.177
pCresylSulphate	Isohydric	H	0	194.288	7.786	0.959925	0.0400745	7.357	21	#N/A
pCresylSulphate	Isohydric	H	45	188.143	5.193	0.972399	0.0276013	7.35	22.8	#N/A
pCresylSulphate	Isohydric	H	90	163.104	4.384	0.973121	0.0268786	7.389	22.7	2.517
pCresylSulphate	Isohydric	H	135	154.102	6.048	0.960753	0.0392467	7.472	29.3	#N/A
pCresylSulphate	Isohydric	H	180	131.066	7.087	0.945928	0.054072	7.503	30.8	3.228
pCresylSulphate	Control	I	0	345.351	28.372	0.917846	0.0821541	7.407	23.2	#N/A
pCresylSulphate	Control	I	45	301.072	28.664	0.904794	0.0952065	7.492	25.2	#N/A
pCresylSulphate	Control	I	90	274.24	39.064	0.857555	0.142445	7.517	29.8	5.772
pCresylSulphate	Control	I	135	231.732	55.513	0.760443	0.239557	7.544	29.5	#N/A
pCresylSulphate	Control	I	180	188.494	20.362	0.891975	0.108025	7.526	30.8	5.698
pCresylSulphate	Isohydric	I	0	318.681	72.732	0.771772	0.228228	7.424	24.1	#N/A
pCresylSulphate	Isohydric	I	45	293.869	74.71	0.745771	0.254229	7.377	21.8	#N/A
pCresylSulphate	Isohydric	I	90	292.145	48.246	0.834856	0.165144	7.392	20.4	4.641
pCresylSulphate	Isohydric	I	135	272.724	44.764	0.835863	0.164137	7.475	24.5	#N/A
pCresylSulphate	Isohydric	I	180	220.412	27.703	0.874313	0.125687	7.474	26.1	4.693
PhenylGlucuronide	Control	A	0	0.991	0.907	0.0847629	0.915237	7.393	23.9	#N/A
PhenylGlucuronide	Control	A	45	0.474	0.474	0	1	7.442	27.8	#N/A
PhenylGlucuronide	Control	A	90	0.337	0.343	0	1	7.458	29.3	0.068
PhenylGlucuronide	Control	A	135	0.228	0.253	0	1	7.471	29.9	#N/A
PhenylGlucuronide	Control	A	180	0.204	0.18	0.117647	0.882353	7.457	29.4	0.031
PhenylGlucuronide	Isohydric	A	0	0.903	1.021	0	1	7.388	25.8	#N/A
PhenylGlucuronide	Isohydric	A	45	0.537	0.457	0.148976	0.851024	7.302	18.6	#N/A
PhenylGlucuronide	Isohydric	A	90	0.271	0.279	0	1	7.341	22.1	0.087
PhenylGlucuronide	Isohydric	A	135	0.208	0.228	0	1	7.449	28.8	#N/A
PhenylGlucuronide	Isohydric	A	180	0.144	0.139	0.0347222	0.965278	7.455	30.6	0.024
PhenylGlucuronide	Control	B	0	0.175	0.196	0	1	7.426	25.4	#N/A
PhenylGlucuronide	Control	B	45	0.08	0.087	0	1	7.493	26.7	#N/A
PhenylGlucuronide	Control	B	90	0.044	0.045	0	1	7.47	28.9	0.01
PhenylGlucuronide	Control	B	135	0.029	0.029	0	1	7.475	28.8	#N/A
PhenylGlucuronide	Control	B	180	0.009	0.018	0	1	7.483	29.9	0.01
PhenylGlucuronide	Isohydric	B	0	0.198	0.252	0	1	7.403	26	#N/A
PhenylGlucuronide	Isohydric	B	45	0.075	0.066	0.12	0.88	7.378	22.6	#N/A
PhenylGlucuronide	Isohydric	B	90	0.028	0.044	0	1	7.351	22	0.004
PhenylGlucuronide	Isohydric	B	135	0.028	0.023	0.178571	0.821429	7.462	27.6	#N/A
PhenylGlucuronide	Isohydric	B	180	0.012	0.019	0	1	7.497	30.3	0.01
PhenylGlucuronide	Control	D	0	3.556	3.84	0	1	7.377	24.1	#N/A
PhenylGlucuronide	Control	D	45	1.902	2.079	0	1	7.438	29.4	#N/A
PhenylGlucuronide	Control	D	90	1.287	1.28	0.00543901	0.994561	7.461	29.6	0.425
PhenylGlucuronide	Control	D	135	0.969	0.873	0.0990712	0.900929	7.454	28.8	#N/A
PhenylGlucuronide	Control	D	180	0.716	0.631	0.118715	0.881285	7.475	30.5	0.165
PhenylGlucuronide	Isohydric	D	0	3.427	3.703	0	1	7.406	26.5	#N/A
PhenylGlucuronide	Isohydric	D	45	1.604	1.558	0.0286783	0.971322	7.389	24.1	#N/A
PhenylGlucuronide	Isohydric	D	90	0.988	0.98	0.00809717	0.991903	7.383	23.9	0.343
PhenylGlucuronide	Isohydric	D	135	0.711	0.705	0.00843882	0.991561	7.452	28	#N/A
PhenylGlucuronide	Isohydric	D	180	0.464	0.44	0.0517241	0.948276	7.458	30.7	0.158
PhenylGlucuronide	Control	E	0	0.16	0.161	0	1	7.412	26.4	#N/A
PhenylGlucuronide	Control	E	45	0.063	0.098	0	1	7.474	29.3	#N/A
PhenylGlucuronide	Control	E	90	0.035	0.045	0	1	7.509	31.4	0.006
PhenylGlucuronide	Control	E	135	0.033	0.036	0	1	7.489	31.5	#N/A
PhenylGlucuronide	Isohydric	E	0	0.162	0.183	0	1	7.395	26.5	#N/A
PhenylGlucuronide	Isohydric	E	45	0.103	0.115	0	1	7.382	24.9	#N/A
PhenylGlucuronide	Isohydric	E	90	0.06	0.071	0	1	7.405	23.4	0.004
PhenylGlucuronide	Isohydric	E	135	0.024	0.05	0	1	7.479	28.9	#N/A
PhenylGlucuronide	Isohydric	E	180	0.018	0.034	0	1	7.488	29.1	0.01
PhenylGlucuronide	Control	F	0	0.357	0.394	0	1	7.448	23.1	#N/A
PhenylGlucuronide	Control	F	45	0.228	0.264	0	1	7.469	26.1	#N/A
PhenylGlucuronide	Control	F	90	0.156	0.171	0	1	7.517	26.5	0.029
PhenylGlucuronide	Control	F	135	0.103	0.117	0	1	7.508	30.3	#N/A
PhenylGlucuronide	Control	F	180	0.059	0.084	0	1	7.524	30.7	0.01
PhenylGlucuronide	Isohydric	F	0	0.385	0.51	0	1	7.419	22.5	#N/A
PhenylGlucuronide	Isohydric	F	45	0.249	0.241	0.0321285	0.967871	7.394	21.3	#N/A
PhenylGlucuronide	Isohydric	F	90	0.16	0.169	0	1	7.412	21.3	0.013
PhenylGlucuronide	Isohydric	F	135	0.112	0.109	0.0267857	0.973214	7.485	26.5	#N/A
PhenylGlucuronide	Isohydric	F	180	0.077	0.075	0.025974	0.974026	7.507	28.6	0.02
PhenylGlucuronide	Isohydric	G	0	0.516	0.504	0.0232558	0.976744	7.37	23.8	#N/A
PhenylGlucuronide	Isohydric	G	45	0.323	0.288	0.108359	0.891641	7.37	23.8	#N/A
PhenylGlucuronide	Isohydric	G	90	0.17	0.19	0	1	7.362	22.8	0.045
PhenylGlucuronide	Isohydric	G	135	0.104	0.111	0	1	7.432	28.7	#N/A
PhenylGlucuronide	Isohydric	G	180	0.08	0.09	0	1	7.468	28.4	0.012
PhenylGlucuronide	Control	H	0	2.068	2.23	0	1	7.384	23.1	#N/A
PhenylGlucuronide	Control	H	45	1.594	1.447	0.0922208	0.907779	7.479	28.2	#N/A
PhenylGlucuronide	Control	H	90	1.496	1.614	0	1	7.515	31.4	0.376
PhenylGlucuronide	Control	H	135	1.749	1.767	0	1	7.557	32.1	#N/A
PhenylGlucuronide	Control	H	180	2.416	2.423	0	1	7.553	33.8	0.514
PhenylGlucuronide	Isohydric	H	0	0.999	0.983	0.016016	0.983984	7.357	21	#N/A
PhenylGlucuronide	Isohydric	H	45	0.561	0.498	0.112299	0.887701	7.35	22.8	#N/A
PhenylGlucuronide	Isohydric	H	90	0.298	0.279	0.0637584	0.936242	7.389	22.7	0.077
PhenylGlucuronide	Isohydric	H	135	0.172	0.171	0.00581395	0.994186	7.472	29.3	#N/A
PhenylGlucuronide	Isohydric	H	180	0.108	0.115	0	1	7.503	30.8	0.015
PhenylGlucuronide	Control	I	0	0.843	0.876	0	1	7.407	23.2	#N/A
PhenylGlucuronide	Control	I	45	0.384	0.421	0	1	7.492	25.2	#N/A
PhenylGlucuronide	Control	I	90	0.179	0.207	0	1	7.517	29.8	0.027
PhenylGlucuronide	Control	I	135	0.108	0.145	0	1	7.544	29.5	#N/A
PhenylGlucuronide	Control	I	180	0.129	0.111	0.139535	0.860465	7.526	30.8	0.006
PhenylGlucuronide	Isohydric	I	0	1.042	1.135	0	1	7.424	24.1	#N/A
PhenylGlucuronide	Isohydric	I	45	0.651	0.71	0	1	7.377	21.8	#N/A
PhenylGlucuronide	Isohydric	I	90	0.411	0.444	0	1	7.392	20.4	0.028
PhenylGlucuronide	Isohydric	I	135	0.277	0.321	0	1	7.475	24.5	#N/A
PhenylGlucuronide	Isohydric	I	180	0.236	0.231	0.0211864	0.978814	7.474	26.1	0.009
PhenylSulphate	Control	A	0	32.871	10.182	0.690244	0.309756	7.393	23.9	#N/A
PhenylSulphate	Control	A	45	26.788	6.056	0.773929	0.226071	7.442	27.8	#N/A
PhenylSulphate	Control	A	90	22.201	4.798	0.783884	0.216116	7.458	29.3	1.407
PhenylSulphate	Control	A	135	18.792	3.621	0.807312	0.192688	7.471	29.9	#N/A
PhenylSulphate	Control	A	180	14.995	3.244	0.783661	0.216339	7.457	29.4	0.812
PhenylSulphate	Isohydric	A	0	33.059	9.832	0.702592	0.297408	7.388	25.8	#N/A
PhenylSulphate	Isohydric	A	45	26.695	5.723	0.785615	0.214385	7.302	18.6	#N/A
PhenylSulphate	Isohydric	A	90	20.701	3.817	0.815613	0.184387	7.341	22.1	1.746
PhenylSulphate	Isohydric	A	135	18.13	3.056	0.83144	0.16856	7.449	28.8	#N/A
PhenylSulphate	Isohydric	A	180	14.125	2.55	0.819469	0.180531	7.455	30.6	0.847
PhenylSulphate	Control	B	0	17.39	3.33	0.808511	0.191489	7.426	25.4	#N/A
PhenylSulphate	Control	B	45	13.372	5.994	0.55175	0.44825	7.493	26.7	#N/A
PhenylSulphate	Control	B	90	10.186	3.383	0.667877	0.332123	7.47	28.9	0.518
PhenylSulphate	Control	B	135	8.757	2.432	0.722279	0.277721	7.475	28.8	#N/A
PhenylSulphate	Control	B	180	7.093	1.262	0.822078	0.177922	7.483	29.9	0.256
PhenylSulphate	Isohydric	B	0	25.747	8.952	0.652309	0.347691	7.403	26	#N/A
PhenylSulphate	Isohydric	B	45	17.943	8.503	0.52611	0.47389	7.378	22.6	#N/A
PhenylSulphate	Isohydric	B	90	14.786	3.559	0.759299	0.240701	7.351	22	0.755
PhenylSulphate	Isohydric	B	135	12.03	1.767	0.853117	0.146883	7.462	27.6	#N/A
PhenylSulphate	Isohydric	B	180	9.416	1.203	0.872239	0.127761	7.497	30.3	0.398
PhenylSulphate	Control	D	0	60.581	29.289	0.516532	0.483468	7.377	24.1	#N/A
PhenylSulphate	Control	D	45	44.177	20.892	0.527084	0.472916	7.438	29.4	#N/A
PhenylSulphate	Control	D	90	39.612	10.491	0.735156	0.264844	7.461	29.6	3.588
PhenylSulphate	Control	D	135	32.038	6.208	0.80623	0.19377	7.454	28.8	#N/A
PhenylSulphate	Control	D	180	31.71	5.096	0.839294	0.160706	7.475	30.5	2.043
PhenylSulphate	Isohydric	D	0	61.315	18.84	0.692734	0.307266	7.406	26.5	#N/A
PhenylSulphate	Isohydric	D	45	35.062	10.288	0.706577	0.293423	7.389	24.1	#N/A
PhenylSulphate	Isohydric	D	90	35.868	7.453	0.79221	0.20779	7.383	23.9	3.196
PhenylSulphate	Isohydric	D	135	31.349	5.894	0.811988	0.188012	7.452	28	#N/A
PhenylSulphate	Isohydric	D	180	26.353	4.469	0.830418	0.169582	7.458	30.7	1.732
PhenylSulphate	Control	E	0	15.269	9.069	0.406051	0.593949	7.412	26.4	#N/A
PhenylSulphate	Control	E	45	11.758	4.636	0.605715	0.394285	7.474	29.3	#N/A
PhenylSulphate	Control	E	90	7.723	3.063	0.603392	0.396608	7.509	31.4	0.554
PhenylSulphate	Control	E	135	6.751	1.925	0.714857	0.285143	7.489	31.5	#N/A
PhenylSulphate	Isohydric	E	0	17.244	6.521	0.621839	0.378161	7.395	26.5	#N/A
PhenylSulphate	Isohydric	E	45	13.8	3.45	0.75	0.25	7.382	24.9	#N/A
PhenylSulphate	Isohydric	E	90	11.239	2.642	0.764926	0.235074	7.405	23.4	0.702
PhenylSulphate	Isohydric	E	135	7.555	2.051	0.728524	0.271476	7.479	28.9	#N/A
PhenylSulphate	Isohydric	E	180	5.93	1.175	0.801855	0.198145	7.488	29.1	0.429
PhenylSulphate	Control	F	0	16.42	4.276	0.739586	0.260414	7.448	23.1	#N/A
PhenylSulphate	Control	F	45	11.897	5.62	0.527612	0.472388	7.469	26.1	#N/A
PhenylSulphate	Control	F	90	9.354	2.327	0.751229	0.248771	7.517	26.5	0.631
PhenylSulphate	Control	F	135	9.434	1.483	0.842803	0.157197	7.508	30.3	#N/A
PhenylSulphate	Control	F	180	7.785	1.12	0.856134	0.143866	7.524	30.7	0.299
PhenylSulphate	Isohydric	F	0	17.359	6.418	0.630278	0.369722	7.419	22.5	#N/A
PhenylSulphate	Isohydric	F	45	11.524	3.511	0.695331	0.304669	7.394	21.3	#N/A
PhenylSulphate	Isohydric	F	90	11.552	2.81	0.756752	0.243248	7.412	21.3	0.692
PhenylSulphate	Isohydric	F	135	9.046	1.956	0.783772	0.216228	7.485	26.5	#N/A
PhenylSulphate	Isohydric	F	180	6.914	1.287	0.813856	0.186144	7.507	28.6	0.384
PhenylSulphate	Isohydric	G	0	40.474	20.007	0.505683	0.494317	7.37	23.8	#N/A
PhenylSulphate	Isohydric	G	45	30.344	16.629	0.451984	0.548016	7.37	23.8	#N/A
PhenylSulphate	Isohydric	G	90	25.687	8.773	0.658465	0.341535	7.362	22.8	2.108
PhenylSulphate	Isohydric	G	135	22.954	6.302	0.725451	0.274549	7.432	28.7	#N/A
PhenylSulphate	Isohydric	G	180	17.188	3.938	0.770887	0.229113	7.468	28.4	1.09
PhenylSulphate	Control	H	0	76.773	19.499	0.746017	0.253983	7.384	23.1	#N/A
PhenylSulphate	Control	H	45	63.302	13.427	0.78789	0.21211	7.479	28.2	#N/A
PhenylSulphate	Control	H	90	52.584	11.972	0.772326	0.227674	7.515	31.4	3.841
PhenylSulphate	Control	H	135	43.543	9.858	0.773603	0.226397	7.557	32.1	#N/A
PhenylSulphate	Control	H	180	32.846	9.411	0.713481	0.286519	7.553	33.8	2.283
PhenylSulphate	Isohydric	H	0	57.008	10.458	0.816552	0.183448	7.357	21	#N/A
PhenylSulphate	Isohydric	H	45	47.119	6.232	0.867739	0.132261	7.35	22.8	#N/A
PhenylSulphate	Isohydric	H	90	37.75	4.482	0.881272	0.118728	7.389	22.7	2.07
PhenylSulphate	Isohydric	H	135	27.737	4.561	0.835563	0.164437	7.472	29.3	#N/A
PhenylSulphate	Isohydric	H	180	18.669	4.032	0.784027	0.215973	7.503	30.8	1.532
PhenylSulphate	Control	I	0	30.402	11.029	0.637228	0.362772	7.407	23.2	#N/A
PhenylSulphate	Control	I	45	21.75	8.171	0.624322	0.375678	7.492	25.2	#N/A
PhenylSulphate	Control	I	90	16.322	7.897	0.516174	0.483826	7.517	29.8	1.053
PhenylSulphate	Control	I	135	12.15	7.004	0.423539	0.576461	7.544	29.5	#N/A
PhenylSulphate	Control	I	180	8.466	3.005	0.645051	0.354949	7.526	30.8	0.571
PhenylSulphate	Isohydric	I	0	35.475	24.133	0.319718	0.680282	7.424	24.1	#N/A
PhenylSulphate	Isohydric	I	45	29.684	18.899	0.363327	0.636673	7.377	21.8	#N/A
PhenylSulphate	Isohydric	I	90	24.941	11.994	0.519105	0.480895	7.392	20.4	1.079
PhenylSulphate	Isohydric	I	135	17.427	8.918	0.488265	0.511735	7.475	24.5	#N/A
PhenylSulphate	Isohydric	I	180	12.714	5.234	0.588328	0.411672	7.474	26.1	0.637
